# Supplementary material for: Association Between Weight-Adjusted Waist Index (WWI) and Bone Mineral Density in Postmenopausal Women: A Cross-Sectional Analysis of NHANES Data
Source: Int J Endocrinol. 2025 Sep 27;2025:6618917. doi: 10.1155/ije/6618917 (PMC12496148; doi:10.1155/ije/6618917)
Supplement: Supporting Information — Additional supporting information can be found online in the Supporting Information section. [file 6618917.f1.zip]

Archive with 3 entries (3 files):
- Supplementary Figure S1.docx
- Supplementary Table S1.docx
- SupplementaryMaterials.docx
